# Supplementary material for: Radioembolization-Induced Changes in Hepatic [18F]FDG Metabolism in Non-Tumorous Liver Parenchyma
Source: Diagnostics (Basel). 2022 Oct 17;12(10):2518. doi: 10.3390/diagnostics12102518 (PMC9600277; doi:10.3390/diagnostics12102518)
Supplement: Supplementary file 1 [file diagnostics-12-02518-s001.zip]

Archive with 1 entries (1 files):
- diagnostics-1961023-supplementary.pdf
